# Supplementary material for: Correction to “TRAF3IP3 Induces ER Stress‐Mediated Apoptosis with Protective Autophagy to Inhibit Lung Adenocarcinoma Proliferation”
Source: Adv Sci (Weinh). 2025 Sep 6;12(38):e13687. doi: 10.1002/advs.202513687 (PMC12520461; doi:10.1002/advs.202513687)
Supplement: Supplementary file 1 — Supporting Information [file ADVS-12-e13687-s001.zip]

Archive with 2 entries (2 files):
- Original data.xlsx
- Raw data.xlsx
