# Supplementary material for: Correction to “TRAF3IP3 Induces ER Stress‐Mediated Apoptosis with Protective Autophagy to Inhibit Lung Adenocarcinoma Proliferation”
Source: Adv Sci (Weinh). 2025 Sep 6;12(38):e13687. doi: 10.1002/advs.202513687 (PMC12520461; doi:10.1002/advs.202513687)
Supplement: Supplementary file 1 — Supporting Information [file ADVS-12-e13687-s001.zip › Original data.xlsx]

## Sheet: Sheet1
No	性别/Sex, 女=Female，男=male	年龄/Age, years	吸烟/Smoking history,有=Yes，0=No	每天吸烟支数/Smoking per day	吸烟年数/ Years of smoking	吸烟指数/Smoking index	发病部位（肺叶）/Pulmonary lobe 左肺=Left，右肺=Right	发病部位（中心or周围）/Location，周围型=Peripheral，中央型=Central	分化程度/Diﬀerentiation ,低分化=Low，中分化=Moderate，高分化=High	T	N	M	TNM分期/TNM stage	肿瘤/Tumor	表达 /Expression，低=Low，高=High	主要诊断/Diagnosis	首发症状/Initial Symptoms	主手术名称/Surgery	辅助化疗/Adjuvant chemotherapy	其他诊断1/Paradiagnostics	其他诊断2/Paradiagnostics	手术日期/Surgery date	入院日期/Date of admission	出院日期/Date of discharge	2020-12存活情况/Survival,,存活=Survival，死亡=Death	死亡原因/Cause of death	死亡日期/Date of death	居住地（城镇、农村）/Place of residence	家族肿瘤史/Family history of tumors	肺不张/阻塞性肺炎/Obstructive pneumonia	EGFR基因突变/Mutations in the EGFR gene	K-ras基因突变/Mutations in the K-ras gene	BRAF基因V600E突变/V600E mutation in BRAF gene
P1	女	59	有	20	40	800	左肺上叶	周围型	低分化	3	2	M0	IIIB	0.11347	低	肺恶性肿瘤	无	胸腔镜肺癌根治术	术后有	腔隙性脑梗死		2015-06-02	2015-05-30	2015-06-07	死亡	肺癌	2020-07-01	城镇	父：消化道恶性肿瘤	-	无	E2突变	-
P2	女	49	0	0	0	0	右肺下叶	周围型	高分化	2b	1	M0	IIB	0.168449	低	肺恶性肿瘤	咳嗽咳痰痰中带血	胸腔镜肺癌根治术	术后有			2015-04-23	2015-04-17	2015-04-28	存活			城镇	无	-	-	-	-
P3	男	71	有	20	30	600	右肺上叶	周围型	中分化	1b	0	M0	IA2	0.155004	低	肺恶性肿瘤	咳嗽	胸腔镜肺癌根治术	-			2015-04-22	2015-04-15	2015-04-27	存活			农村	无	-	-	-	-
P4	女	62	0	0	0	0	左肺上叶	中央型	高中分化	2b	2	M0	IIIA	0.0738315	低	肺恶性肿瘤	体检发现	胸腔镜肺癌根治术	术后有			2016-04-22	2016-04-15	2016-04-28	存活			城镇	父：皮下纤维瘤	-	L858R突变	-	-
P5	男	72	有	40	50	2000	右肺下叶	周围型	中分化	2a	0	M0	IB	0.00995635	低	肺恶性肿瘤	胸痛	胸腔镜肺癌根治术	术后有			2016-04-13	2016-04-09	2016-04-17	存活			农村	无	-	L858R突变	-	-
P6	女	57	有	20	10	200	右肺上叶	中央型	低分化	3	1	M0	IIIA	0.059236	低	肺恶性肿瘤	痰中带血	胸腔镜肺癌根治术	术后有			2016-04-15	2016-04-12	2016-04-21	死亡	其它	2020-06-12	农村	无	-	-	-	-
P7	男	70	有	20	20	400	右肺下叶	中央型	中分化	1c	0	M0	IA3	0.0615645	低	肺恶性肿瘤	无	胸腔镜肺癌根治术	未提及			2016-04-13	2016-04-07	2016-04-22	存活			农村	夫：肺癌	-	L858R突变	-
P8	女	66	有	20	20	400	左肺下叶	周围型	中分化	2a	2	M0	IIIA	0.0324605	低	肺恶性肿瘤	体检发现	胸腔镜肺癌根治术	未提及			2016-04-15	2016-04-10	2016-04-20	存活			城镇	无	-	-	-
P9	男	55	0	0	0	0	右肺下叶	周围型	中分化	2a	0	M0	IB	0.611918	低	肺恶性肿瘤	体检发现	胸腔镜肺癌根治术	术前有，术后未提及			2016-04-11	2016-04-07	2016-04-16	死亡	其它	2019-07-15	城镇	无	-	-	-	-
P10	女	62	0	0	0	0	右肺下叶	周围型	中分化	2a	0	M0	IB	0.518419	低	肺恶性肿瘤	无	胸腔镜肺癌根治术	未提及			2016-04-01	2016-03-31	2016-04-06	存活			城镇	无	-	无	-	-
P11	女	61	有	20	40	800	左肺下叶	周围型	低分化	2b	1	M0	IIB	0.0250376	低	肺恶性肿瘤	咳嗽胸痛	胸腔镜肺癌根治术	术后有			2016-04-18	2016-03-30	2016-04-22	存活			农村	无	-	无	-	-
P12	男	65	有	20	50	1000	右肺下叶	中央型	高分化	2a	0	M0	IB	0.112852	低	肺恶性肿瘤	胸部隐痛	胸腔镜肺癌根治术	术后有			2017-04-04	2017-03-28	2017-04-09	存活			城镇	无	-	-	-	-
P13	女	69	0	0	0	0	右肺下叶	周围型	高分化	2a	0	M0	IB	0.0516978	低	肺恶性肿瘤	咳嗽、发热、胸痛	胸腔镜肺癌根治术	术后有	肺炎	高血压性心脏病	2017-04-03	2017-03-28	2017-04-07	存活			农村	无	-	-	-	-
P14	女	71	有	10	15	150	左肺上叶	周围型	低分化	2a	1	M0	IIB	0.207216	低	肺恶性肿瘤	体检发现	胸腔镜肺癌根治术	未提及			2017-04-03	2017-03-28	2017-04-06	存活			农村	无	-	-	-	-
P15	男	59	0	0	0	0	左肺下叶	中央型	中分化	3	1	M0	IIIA	0.29009	低	肺恶性肿瘤	痰中带血	胸腔镜肺癌根治术	未提及			2018-04-18	2018-04-15	2018-04-23	存活			农村	无	-	-	-	-
P16	男	58	0	0	0	0	左肺上叶	周围型	低分化	2a	0	M0	IB	0.639193	低	肺恶性肿瘤	无	胸腔镜肺癌根治术	有			2018-03-29	2018-03-26	2018-04-05	存活			农村	无	-	-	-	-
P17	男	64	0	0	0	0	左肺上叶	中央型	中分化	2b	1	M0	IIB	0.036808	低	肺恶性肿瘤	胸闷	胸腔镜肺癌根治术	未提及			2018-04-03	2018-03-29	2018-04-08	存活			农村	无	-	-	-
P18	女	53	0	0	0	0	右肺上叶	周围型	高分化	2a	0	M0	IB	0.0320879	低	肺恶性肿瘤	间断咯血	胸腔镜肺癌根治术	术后有			2018-04-06	2018-04-03	2018-04-13	存活			城镇	无	-	无	-	-
P19	男	55	有	20	30	600	右肺下叶	周围型	高分化	2b	1	M0	IIB	0.014469	低	肺恶性肿瘤	体检发现	胸腔镜肺癌根治术	术后有			2018-03-28	2013-03-21 09:34:15	2013-04-03 10:12:17	存活			农村	无	-	-	-	-
P20	男	60	有	30	30	900	左肺上叶	中央型	高分化	2a	1	M0	IIB	0.0116354	低	肺恶性肿瘤	咳嗽、咯痰	胸腔镜肺癌根治术	术后有			2018-03-28	2013-03-20 10:11:35	2013-04-07 15:03:16	存活			农村	无	-	-	-	-
P21	男	69	有	10	30	300	右肺中叶	中央型	中分化	2b	1	M0	IIB	0.0400134	低	肺恶性肿瘤	咳嗽 咳痰	胸腔镜肺癌根治术	术后有	腔隙性脑梗死		2018-03-20	2018-03-15	2018-03-25	死亡	肺癌	2020/12/10	城镇	无	-	-	-
P22	男	69	有	20	30	600	右肺上叶	周围型	高中分化	2a	1	M0	IIB	0.0291756	低	肺恶性肿瘤	无	胸腔镜肺癌根治术	未提及			2018-03-22	2018-03-16	2018-03-26	存活			城镇	哥：肝癌	-	-	-	-
P23	男	62	有	20	20	400	右肺上叶	中央型	中分化	2b	0	M0	IIA	0.0716597	低	肺恶性肿瘤	体检发现	胸腔镜肺癌根治术	无	乙型病毒性肝炎		2018-03-19	2018-03-14	2018-03-22	存活			农村	无	-	-	-	-
P24	男	61	有	10	20	200	右肺上叶	中央型	中分化	1a	0	M0	IA1	0.126789	低	肺恶性肿瘤	咳嗽	胸腔镜肺癌根治术	未提及	2型糖尿病不伴有并发症		2018-03-20	2018-03-15	2018-03-25	存活			农村	无	-	-	-
P25	女	65	0	0	0	0	右肺中叶	中央型	低分化	3	2	M0	IIIB	0.0361861	低	肺恶性肿瘤	咳嗽	胸腔镜肺癌根治术	术后有	脑梗塞	高血压Ⅱ	2018-03-13	2018-03-09	2018-03-19	死亡	其它	2020-08-10	城镇	无	-	-	-	-
P26	女	55	0	0	0	0	右肺上叶	周围型	低分化	2a	1	M0	IIB	0.0199766	低	肺恶性肿瘤	无	胸腔镜肺癌根治术	未提及			2018-03-07	2018-03-03	2018-03-11	存活			城镇	无	-	EGFR E19 突变，其余未突变	K-ras E3 未突变	BRAF 未突变
P27	男	52	有	20	30	600	右肺下叶	中央型	低分化	2b	2	M0	IIIA	0.00913459	低	肺恶性肿瘤	无	胸腔镜肺癌根治术	术后有			2018-03-05	2018-03-01	2018-03-09	存活			农村	无	阻塞性肺炎	-	-	-
P28	女	49	0	0	0	0	右肺下叶	周围型	低分化	1b	2	M0	IIIA	0.0290556	低	肺恶性肿瘤	咳嗽胸痛	胸腔镜肺癌根治术	有			2018-02-26	2018-02-21	2018-03-01	死亡	肺癌	2020/12/10	城镇	无	-	-	-
P29	女	56	0	0	0	0	左肺上叶	中央型	低分化	2a	2	M0	IIIA	0.0480385	低	肺恶性肿瘤	痰中带血	全肺切除术	有			2018-02-22	2018-02-18	2018-02-26	存活			农村	无	-	-	-	-
P30	男	55	有	20	5	100	右肺下叶	周围型	低分化	2b	0	M0	IIA	0.0364799	低	肺恶性肿瘤	无	胸腔镜肺癌根治术	未提及	心房纤维性颤动(心房纤颤)		2018-02-27	2018-02-25	2018-03-03	存活			农村	无	-	-	-
P31	男	58	有	30	40	1200	左肺上叶	中央型	低分化	1c	2	M0	IIIA	1.0573	高	肺恶性肿瘤	无	胸腔镜肺癌根治术	术后有	高血压Ⅱ		2018-02-07	2018-02-04	2018-02-12	存活			城镇	无	-	-	-	-
P32	男	65	0	0	0	0	右肺下叶	中央型	低分化	1b	0	M0	IA2	3.89165	高	肺恶性肿瘤	咳嗽	胸腔镜肺癌根治术	术后有	高血压Ⅲ		2019-02-07	2019-02-03	2019-02-11	存活			城镇	无	-	-	-	-
P33	女	76	0	0	0	0	左肺上叶	周围型	高分化	2a	0	M0	IB	1.03962	高	肺恶性肿瘤	无	胸腔镜肺癌根治术	-			2019-02-05	2019-02-02	2019-02-09	存活			农村	无	-	-	-	-
P34	女	60	0	0	0	0	左肺上叶	周围型	中分化	2a	0	M0	IB	1.01892	高	肺恶性肿瘤	胸痛	胸腔镜肺癌根治术	未提及	类风湿性关节炎		2019-01-08	2019-01-02	2019-01-12	存活			城镇	无	-	-	-	-
P35	男	52	有	30	20	600	左肺下叶	中央型	低分化	2a	1	M0	IIB	1.25893	高	肺恶性肿瘤	体检发现	胸腔镜肺癌根治术	未提及	白内障		2019-01-10	2019-01-07	2019-01-15	存活			农村	无	-	-	-
P36	女	54	0	0	0	0	左肺下叶	周围型	中分化	1b	0	M0	IA2	1.03274	高	肺恶性肿瘤	体检、	胸腔镜肺癌根治术	术后有	高血压Ⅲ	室性过早搏动	2019-01-07	2019-01-03	2019-01-10	存活			城镇	无	-	-	-
P37	男	58	有	50	30	1500	右肺中叶	周围型	中分化	1b	0	M0	IA2	1.03774	高	肺恶性肿瘤	无	胸腔镜肺癌根治术	术后有	阻塞性肺炎		2019-12-17	2019-12-10	2019-12-21	存活			农村	无	-	-	-	-
P38	男	58	有	20	30	600	右肺上叶	周围型	高分化	2b	0	M0	IIA	1.08546	高	肺恶性肿瘤	右胸痛	胸腔镜肺癌根治术	术后有			2019-03-21	2019-03-17	2019-03-25	存活			农村	无	-	-	-	-
P39	女	56	有	25	30	750	右肺上叶	中央型	中分化	2a	1	M0	IIB	1.75367	高	肺恶性肿瘤	胸闷	胸腔镜肺癌根治术	未提及			2019-12-06	2019-12-03	2019-12-10	存活			农村	无	-	-	-	-
P40	男	57	有	20	20	400	右肺上叶	周围型	低分化	1a	0	M0	IA1	1.13921	高	肺恶性肿瘤	无	胸腔镜肺癌根治术	术后有			2019-08-30	2019-08-26	2019-09-04	存活			城镇	无	-	-	-	-
P41	女	58	有	40	40	1600	左肺下叶	周围型	高中分化	2a	0	M0	IB	1.25718	高	肺恶性肿瘤	体检发现	胸腔镜肺癌根治术	未提及	肺结节病		2019-04-18	2019-04-13	2019-04-23	存活			农村	无	-	-	-	-
P42	男	42	0	0	0	0	左肺下叶	中央型	中分化	1c	1	M0	IIB	1.21778	高	肺恶性肿瘤	咳嗽、咳痰	胸腔镜肺癌根治术	术后有	腔隙性脑梗塞	肝囊肿	2019-11-15	2019-11-12	2019-11-20	死亡	其它	2020-10-20	城镇	无	-	-	-	-
P43	女	61	0	0	0	0	左肺上叶	中央型	中分化	1c	0	M0	IA3	1.18401	高	肺恶性肿瘤	胸闷、气短	胸腔镜肺癌根治术	术后有			2019-07-08	2019-07-04	2019-07-12	存活			农村	无		-	-	-
P44	女	60	0	0	0	0	左肺上叶	中央型	高中分化	2b	1	M0	IIB	1.06216	高	肺恶性肿瘤	体检发现	胸腔镜肺癌根治术	术后有	肺部感染	呼吸衰竭	2019-08-05	2019-08-01	2019-08-09	存活			城镇	无	-	-	-	-
P45	女	66	0	0	0	0	右肺上叶	中央型	高中分化	1c	0	M0	IA3	2.01444	高	肺恶性肿瘤	体检	胸腔镜肺癌根治术	术后有	甲状腺囊肿	甲状腺囊肿	2019-06-04	2019-06-03	2019-06-07	存活			农村	无	-	-	-	-
P46	女	48	0	0	0	0	右肺上叶	周围型	高中分化	2b	1	M0	IIB	1.12313	高	肺恶性肿瘤	咳嗽	胸腔镜肺癌根治术	未提及			2019-02-12	2019-02-09	2019-02-15	存活			城镇	无	-	-	-	-
P47	男	70	0	0	0	0	左肺上叶	中央型	高中分化	1c	0	M0	IA3	1.09929	高	肺恶性肿瘤	干咳	胸腔镜肺癌根治术	术后有	心包积液		2019-12-16	2019-12-13	2019-12-19	存活			城镇	无	-	-	-	-
P48	女	54	有	20	40	800	右肺下叶	周围型	高中分化	1c	0	M0	IA3	1.2506	高	肺恶性肿瘤	咳嗽、咳痰、胸痛	胸腔镜肺癌根治术	术后有	高血压Ⅱ	高血压Ⅱ	2019-01-14	2019-01-11	2019-01-17	存活			城镇	无	-	-	-	-
P49	男	62	有	20	30	600	左肺上叶支气管开口处	中央型	高分化	1b	0	M0	IA2	1.058	高	肺恶性肿瘤	体检	胸腔镜肺癌根治术	术后有	高血压Ⅱ	高血压Ⅱ	2019-01-14	2019-01-12	2019-01-17	存活			城镇	无	-	-	-	-
P50	女	74	0	0	0	0	右肺下叶	周围型	高中分化	1c	2	M0	IIIA	1.19652	高	肺恶性肿瘤	咳嗽	胸腔镜肺癌根治术	术后有	慢阻肺		2020-05-14	2020-05-12	2020-05-18	死亡	肺癌	2014/6/13	城镇	无	-	无	E2突变	-
P51	男	60	有	40	30	1200	左肺上叶	中央型	高中分化	1c	0	M0	IA3	1.24497	高	肺恶性肿瘤	气喘	胸腔镜肺癌根治术	未提及			2020-04-24	2020-04-22	2020-04-29	存活			农村	无	-	-	-	-
P52	男	49	有	20	30	600	左肺下叶	周围型	高中分化	2a	0	M0	IB	1.19352	高	肺恶性肿瘤	胸背后疼痛、刺激性干咳	全肺切除术	未提及			2020-06-22	2020-06-21	2020-06-26	存活			城镇	无	-	-	-	-
P53	女	45	0	0	0	0	右肺中叶	中央型	中分化	1b	1	M0	IIB	1.07975	高	肺恶性肿瘤	无	胸腔镜肺癌根治术	未提及			2020-07-22	2020-07-20	2020-07-26	存活			城镇	无	-	L858R突变	-	-
P54	男	69	有	10	20	200	左肺下叶	中央型	高中分化	1c	2	M0	IIIA	1.01891	高	肺恶性肿瘤	体检	胸腔镜肺癌根治术	术后有			2020-07-13	2020-07-12	2020-07-17	存活			农村	无	-	L858R突变	-	-
P55	女	64	0	0	0	0	左肺上叶	周围型	中分化	2a	0	M0	IB	1.21834	高	肺恶性肿瘤	咳嗽，痰中带血	胸腔镜肺癌根治术	术后有			2020-04-16	2020-04-13	2020-04-20	存活			城镇	无	-	-	-	-
P56	男	58	有	15	20	300	左肺上叶	中央型	高中分化	1c	2	M0	IIIA	2.31399	高	肺恶性肿瘤	无	胸腔镜肺癌根治术	术后有			2020-06-12	2020-06-10	2020-06-17	存活			城镇	妹妹：高血压	-	L858R突变	-
P57	男	59	有	20	10	400	左肺上叶	周围型	中分化	1a	0	M0	IA1	1.07607	高	肺恶性肿瘤	咳嗽	胸腔镜肺癌根治术	未提及			2020-04-15	2020-04-11	2020-04-20	存活			农村	无	-	-	-
P58	男	56	有	20	20	400	右肺上叶	周围型	高分化	1b	0	M0	IA2	1.00874	高	肺恶性肿瘤	体检	胸腔镜肺癌根治术	未提及			2020-04-17	2020-04-14	2020-04-20	存活			城镇	无	-	-	-	-
P59	女	54	0	0	0	0	左肺下叶	周围型	中分化	1c	0	M0	IA3	1.01027	高	肺恶性肿瘤	气促	胸腔镜肺癌根治术	未提及			2020-08-03	2020-07-30	2020-08-06	存活			农村	无	-	无	-	-
P60	男	58	有	20	20	400	右肺中叶	周围型	中分化	1b	0	M0	IA2	1.08679	高	肺恶性肿瘤	间断胸痛	胸腔镜肺癌根治术	未提及			2020-08-17	2020-08-14	2020-08-20	存活			农村	无	-	无	-	-
P61	女	50	0	0	0	0	左肺上叶	周围型	中分化	1b	0	M0	IA2	1.07471	高	肺恶性肿瘤	咳嗽、咳痰	胸腔镜肺癌根治术	术后有			2020-08-17	2020-08-15	2020-08-20	存活			城镇	无	-	-	-	-
P62	男	57	有	20	30	600	左肺上叶	中央型	高中分化	1c	0	M0	IA3	1.06684	高	肺恶性肿瘤	咳嗽	胸腔镜肺癌根治术	未提及	高血压性心脏病		2020-09-02	2020-09-01	2020-09-06	存活			城镇	无	-	-	-	-
P63	男	49	有	20	15	300	右肺下叶	中央型	高分化	2a	0	M0	IB	1.20689	高	肺恶性肿瘤	胸痛	胸腔镜肺癌根治术	未提及			2020-09-02	2020-08-29	2020-09-07	存活			城镇	无	-	-	-	-
