# Supplementary material for: Correction to “TRAF3IP3 Induces ER Stress‐Mediated Apoptosis with Protective Autophagy to Inhibit Lung Adenocarcinoma Proliferation”
Source: Adv Sci (Weinh). 2025 Sep 6;12(38):e13687. doi: 10.1002/advs.202513687 (PMC12520461; doi:10.1002/advs.202513687)
Supplement: Supplementary file 1 — Supporting Information [file ADVS-12-e13687-s001.zip › Raw data.xlsx]

## Sheet: Sheet1
Group	TRAF3IP3-mRNA-1	TRAF3IP3-mRNA-2	TRAF3IP3-mRNA-3	GAPDH-mRNA-1	GAPDH-mRNA-2	GAPDH-mRNA-3			Group	TRAF3IP3-mRNA-1	TRAF3IP3-mRNA-2	TRAF3IP3-mRNA-3	GAPDH-mRNA-1	GAPDH-mRNA-2	GAPDH-mRNA-3
Normal	20.0223	21.2242	21.4587	16.3187	14.9873	10.2468			Tumor	20.5096	21.6048	34.8548	15.3846	17.0366	16.3755
Normal	25.6588	21.9646	19.7325	17.3744	17.6575	17.8916			Tumor	25.3108	21.2089	21.1634	17.1303	14.4216	9.66863
Normal	21.7276	25.2851	14.0475	16.6066	13.6533	14.7479			Tumor	22.1898	24.3644	23.8101	16.2524	15.7372	11.5522
Normal	20.654	22.7234	23.1282	13.6886	13.8665	18.488			Tumor	23.6812	25.6236	32.6581	14.1432	17.1206	20.6667
Normal	25.4427	20.2033	17.5718	15.3614	16.3705	13.29			Tumor	21.2921	24.7683	45.2195	16.4878	13.6527	22.4353
Normal	20.1545	25.016	26.7962	15.1852	17.9928	20.0596			Tumor	21.8103	22.5371	38.2587	13.3942	13.3538	24.8723
Normal	21.3199	25.7418	25.1227	14.3122	17.0202	22.491			Tumor	25.1806	22.6138	33.5158	16.4036	14.1527	19.9351
Normal	24.318	24.6927	22.5149	16.8151	14.1078	22.3232			Tumor	25.7209	23.5057	28.1553	17.6113	16.1025	10.079
Normal	24.534	23.9102	23.0862	17.4449	15.2905	20.7634			Tumor	23.266	20.703	17.0383	15.3185	13.018	11.7913
Normal	24.6316	21.6284	18.6128	15.1014	15.0556	16.0607			Tumor	24.8039	21.1775	18.3413	14.8874	17.41	10.4281
Normal	22.608	23.2397	12.6614	15.2687	13.1823	12.2012			Tumor	22.2322	23.2262	42.4922	15.0993	13.844	24.2944
Normal	23.0357	22.2738	25.4399	17.9149	16.8108	17.7779			Tumor	20.191	23.5441	33.5182	13.0194	13.7968	22.241
Normal	23.8709	22.4247	18.8249	17.5153	17.6735	11.7885			Tumor	21.5713	22.8993	35.8719	14.8499	16.5535	17.3642
Normal	21.728	24.7036	13.971	13.0043	15.5435	13.8897			Tumor	20.1429	21.9288	29.034	14.5262	17.4645	13.549
Normal	21.8537	21.4132	21.5347	14.8628	16.8568	14.7896			Tumor	23.0737	22.1547	22.986	15.7652	13.6379	14.7014
Normal	24.8973	21.823	13.9121	17.4766	15.39	9.2804			Tumor	23.2457	20.4608	26.8804	16.0328	16.5174	17.346
Normal	24.3276	20.6966	20.3439	16.5042	15.8122	13.7522			Tumor	22.028	23.9182	34.1004	17.0175	13.1471	16.8367
Normal	22.3541	24.2188	27.2843	15.3797	13.9798	22.2544			Tumor	23.1682	22.1846	31.7446	17.9489	15.9405	9.56898
Normal	20.9326	20.0089	20.1115	17.7197	16.1371	5.8366			Tumor	24.0566	22.8784	37.2257	13.291	15.9982	17.7853
Normal	23.522	22.3301	28.3883	13.6117	13.8315	23.7925			Tumor	23.3669	20.9737	36.5027	15.6028	13.5414	13.6696
Normal	20.5894	23.2498	25.1937	14.0742	16.5926	18.7389			Tumor	25.9428	22.4914	33.3496	16.6771	13.2072	19.2158
Normal	25.4319	25.9505	10.5028	17.6048	16.0719	9.29109			Tumor	24.1777	20.4416	40.8506	14.6619	16.5485	20.2086
Normal	21.1522	20.1524	26.5623	15.6084	14.5155	16.1144			Tumor	20.9069	25.6192	37.4162	17.8116	15.0508	20.9182
Normal	23.7165	24.8957	13.1104	15.1937	15.3678	9.69042			Tumor	20.4741	25.3638	24.5607	15.6778	15.2316	11.797
Normal	24.0414	24.2894	10.8892	13.7026	17.127	8.79385			Tumor	20.7962	20.5073	37.1044	15.5269	16.7235	13.0386
Normal	22.6637	20.9534	25.2192	15.2776	13.5668	19.9575			Tumor	24.3628	20.6562	37.9828	14.815	15.3211	17.1755
Normal	24.6558	20.5497	26.3227	17.4385	13.3989	21.7003			Tumor	24.5147	20.8986	38.3457	15.3735	14.4955	14.813
Normal	20.0237	25.5471	15.9887	14.289	14.2172	13.6804			Tumor	23.9262	20.2644	41.2743	13.1204	15.2813	22.9944
Normal	20.4134	21.256	21.9119	13.061	15.9783	14.7464			Tumor	22.163	21.0043	28.387	16.2522	13.6013	9.80815
Normal	20.8628	24.2514	18.3108	13.2733	17.833	9.99781			Tumor	25.8512	21.9025	36.848	13.0375	15.277	23.2034
Normal	22.034	24.1809	37.1977	14.9925	15.3715	19.6561			Tumor	20.2479	20.6442	18.7709	15.7321	17.108	8.31026
Normal	24.1456	23.4769	36.5967	15.1737	15.2476	21.0054			Tumor	24.171	20.6657	8.53343	17.9853	17.9323	4.58008
Normal	25.9594	20.9397	23.6028	15.013	13.6509	23.4599			Tumor	20.7259	23.8843	17.0675	17.3209	14.1448	11.6265
Normal	21.725	24.8436	18.5793	15.5024	17.4929	13.7147			Tumor	24.1386	25.3674	9.73692	14.2944	13.9857	12.2903
Normal	22.5803	25.5533	12.1232	15.879	16.9888	9.28102			Tumor	23.4461	21.8747	14.903	15.2086	17.6297	9.62854
Normal	21.4253	25.8475	21.2948	15.0733	13.0177	22.5085			Tumor	21.4462	20.9079	17.9419	16.2986	16.4804	8.90276
Normal	22.74	22.5175	17.3931	14.3623	17.8241	12.1394			Tumor	22.4525	20.9958	24.8665	14.4911	14.8079	20.4225
Normal	24.5412	20.7905	23.9095	17.033	17.8812	16.3952			Tumor	23.3399	22.7347	17.7738	13.5035	15.4436	16.5025
Normal	24.2801	22.9485	14.5871	17.4125	13.7814	12.5833			Tumor	25.385	25.424	16.6097	13.3159	17.586	20.1942
Normal	22.3012	20.424	27.1819	17.6367	14.5253	19.0114			Tumor	22.0144	25.511	24.2757	16.9796	14.1456	22.4864
Normal	22.634	22.6337	26.3936	14.6724	17.9102	20.7932			Tumor	23.8774	25.1714	8.96094	15.0186	13.2766	11.9515
Normal	21.9231	22.3231	24.2754	16.7155	13.6445	19.7479			Tumor	24.3818	20.0153	25.1731	15.6332	15.6175	20.4186
Normal	24.811	25.4471	19.6908	16.1672	15.0071	20.3101			Tumor	22.3781	21.3171	15.9491	17.0585	14.4454	10.1178
Normal	20.3834	25.9505	16.8117	14.8904	17.4075	12.5467			Tumor	25.969	22.625	9.39922	15.3361	15.4721	8.69233
Normal	25.9476	20.961	11.0361	17.1005	15.3374	6.92585			Tumor	22.3358	25.4567	9.08589	17.6863	17.4692	6.00038
Normal	25.6663	24.7624	8.34727	16.3331	13.8199	10.3145			Tumor	21.5578	24.2805	24.2482	15.1306	16.337	20.3679
Normal	23.3985	23.5169	13.5129	14.2552	17.8773	9.91588			Tumor	22.4384	23.7712	15.7026	17.4373	13.2829	12.8481
Normal	21.5276	25.7111	10.2639	16.2743	14.412	8.78003			Tumor	20.9107	23.9433	16.3567	15.0942	17.6651	10.6656
Normal	21.6048	25.0773	23.2509	15.483	15.1187	20.8026			Tumor	25.5181	24.9697	13.7485	13.298	14.0529	18.3757
Normal	24.5472	25.8848	17.7529	14.7847	15.1669	20.0161			Tumor	25.3081	23.8832	21.9103	13.4046	14.8349	24.8851
Normal	23.9214	20.7107	24.5659	13.3936	17.9353	19.9236			Tumor	24.846	20.049	12.0438	13.0246	17.1163	8.99255
Normal	24.7801	25.0881	15.4457	14.4267	15.0339	17.356			Tumor	22.5701	24.7099	19.3474	14.9295	14.9352	18.7747
Normal	25.0928	23.9945	23.2933	14.6133	17.6443	21.5679			Tumor	21.4121	22.8666	14.9719	16.4098	16.2555	8.16361
Normal	20.0262	24.905	17.0291	17.6492	14.1522	11.482			Tumor	24.6306	20.3942	19.976	15.0711	13.099	18.1581
Normal	20.3772	22.5566	19.3691	16.4252	14.3049	12.9555			Tumor	23.205	20.8898	16.5256	17.5366	14.5972	10.5878
Normal	24.968	22.4067	16.0606	15.1689	14.9156	14.9688			Tumor	21.9917	25.5356	11.2358	17.0142	15.9172	10.7092
Normal	21.1746	20.3063	28.976	14.1624	15.9039	22.0846			Tumor	24.5712	20.6936	24.2385	13.4791	14.5353	23.0525
Normal	24.1758	20.6714	19.7234	13.4228	13.3932	19.1261			Tumor	20.4885	25.5497	24.4371	13.9864	16.5765	21.1965
Normal	25.5104	25.6888	11.0089	17.3523	16.6821	10.076			Tumor	20.5659	22.3827	19.1628	17.6482	14.1	11.6538
Normal	25.2143	22.4966	18.5534	15.0229	13.4123	19.2369			Tumor	22.6963	22.2104	20.2471	14.5305	14.1225	18.1074
Normal	22.344	22.8083	18.9039	15.4575	14.7256	15.1168			Tumor	21.2567	21.0213	23.0769	13.7549	16.2712	16.8871
Normal	21.1356	20.6481	27.9134	16.9949	13.9283	20.5202			Tumor	21.2412	20.646	16.1842	16.7863	13.2592	9.55224
Normal	21.8741	24.6407	19.3908	15.5344	14.9794	16.8705			Tumor	20.3031	22.3926	23.9509	16.7668	16.48	15.4601

## Sheet: Sheet2
Normal	TRAF3IP3-mRNA	GAPDH-mRNA	△Ct	2^-△Ct	2^-△Ct 均值	2^-△△Ct			Tumor	TRAF3IP3-mRNA	GAPDH-mRNA	△Ct	2^-△Ct	2^-△△Ct	Expression
	20.9017	13.8509	7.05083	0.00754205	0.013128	0.574501				25.6564	16.2656	9.39083	0.00148963	0.11347	Low
	22.452	17.6412	4.81083	0.0356284	0.013128	2.71393				22.561	13.7402	8.82083	0.00221139	0.168449	Low
	20.3534	15.0026	5.35083	0.0245042	0.013128	1.86656				23.4548	14.5139	8.94083	0.0020349	0.155004	Low
	22.1685	15.3477	6.82083	0.00884558	0.013128	0.673795				27.321	17.3101	10.0108	0.00096926	0.0738315	Low
	21.0726	15.0073	6.06531	0.0149334	0.013128	1.13753				30.4267	17.5253	12.9014	0.000130707	0.00995635	Low
	23.9889	17.7459	6.24302	0.0132027	0.013128	1.00569				27.5354	17.2068	10.3286	0.00077765	0.059236	Low
	24.0615	17.9412	6.12033	0.0143747	0.013128	1.09496				27.1034	16.8305	10.273	0.000808219	0.0615645	Low
	23.8419	17.7487	6.09316	0.0146479	0.013128	1.11577				25.794	14.5976	11.1964	0.000426141	0.0324605	Low
	23.8434	17.8329	6.0105	0.0155117	0.013128	1.18157				20.3357	13.376	6.9598	0.00803325	0.611918	Low
	21.6242	15.4059	6.21835	0.0134304	0.013128	1.02304				21.4409	14.2419	7.19902	0.0068058	0.518419	Low
	19.503	13.5508	5.95227	0.0161506	0.013128	1.23024				29.3169	17.7459	11.571	0.000328694	0.0250376	Low
	23.5831	17.5012	6.08194	0.0147623	0.013128	1.12449				25.7511	16.3524	9.39871	0.00148152	0.112852	Low
	21.7068	15.6591	6.04772	0.0151166	0.013128	1.15148				26.7808	16.2559	10.525	0.000678688	0.0516978	Low
	20.1342	14.1458	5.98839	0.0157512	0.013128	1.19982				23.7019	15.1799	8.522	0.00272033	0.207216	Low
	21.6005	15.5031	6.09743	0.0146046	0.013128	1.11248				22.7381	14.7015	8.03664	0.0038083	0.29009	Low
	20.2108	14.049	6.16179	0.0139674	0.013128	1.06394				23.529	16.6321	6.89688	0.00839133	0.639193	Low
	21.7894	15.3562	6.43315	0.0115725	0.013128	0.881516				26.6822	15.6671	11.015	0.000483215	0.036808	Low
	24.6191	17.2046	7.41444	0.0058618	0.013128	0.446511				25.6992	14.4861	11.213	0.000421251	0.0320879	Low
	20.351	13.2311	7.11986	0.00718965	0.013128	0.547658				28.0536	15.6915	12.3621	0.000189949	0.014469	Low
	24.7468	17.0785	7.66825	0.00491615	0.013128	0.374478				26.9478	14.2712	12.6765	0.00015275	0.0116354	Low
	23.011	16.4686	6.54242	0.0107284	0.013128	0.817218				27.2613	16.3667	10.8946	0.000525296	0.0400134	Low
	20.6284	14.3226	6.30583	0.0126403	0.013128	0.96285				28.49	17.1397	11.3503	0.000383018	0.0291756	Low
	22.6223	15.4128	7.20955	0.00675632	0.013128	0.514649				27.9808	17.9269	10.0539	0.000940749	0.0716597	Low
	20.5742	13.4173	7.1569	0.00700744	0.013128	0.533778				23.4662	14.2355	9.23071	0.00166448	0.126789	Low
	19.74	13.2078	6.53221	0.0108046	0.013128	0.823019				26.136	15.0963	11.0396	0.000475051	0.0361861	Low
	22.9454	16.2673	6.67812	0.00976528	0.013128	0.743851				27.6673	15.7705	11.8968	0.000262253	0.0199766	Low
	23.8427	17.5126	6.33015	0.012429	0.013128	0.946751				27.9197	14.894	13.0257	0.000119919	0.00913459	Low
	20.5199	14.0622	6.45766	0.0113776	0.013128	0.866664				28.4883	17.132	11.3562	0.000381442	0.0290556	Low
	21.1938	14.5952	6.59855	0.010319	0.013128	0.78603				23.8514	13.2205	10.6309	0.00063065	0.0480385	Low
	21.1417	13.7014	7.44031	0.00575761	0.013128	0.438575				28.2006	17.1726	11.028	0.000478908	0.0364799	Low
	27.8042	16.6733	11.1308	0.000445951	0.013128	0.0339694				19.8876	13.7168	6.17083	0.0138802	1.0573	High
	28.0731	17.1422	10.9308	0.000512263	0.013128	0.0390206				17.7901	13.4992	4.29083	0.0510895	3.89165	High
	23.5006	17.3746	6.12604	0.0143178	0.013128	1.09063				20.5592	14.3641	6.19515	0.0136482	1.03962	High
	21.7159	15.57	6.14595	0.0141216	0.013128	1.07569				19.7476	13.5235	6.22417	0.0133764	1.01892	High
	20.0856	14.0496	6.03601	0.0152399	0.013128	1.16087				20.0746	14.1556	5.91901	0.0165272	1.25893	High
	22.8559	16.8665	5.9894	0.0157402	0.013128	1.19898				20.0987	13.8939	6.20473	0.0135578	1.03274	High
	20.8835	14.7753	6.10823	0.0144958	0.013128	1.10419				22.7716	16.5738	6.19777	0.0136234	1.03774	High
	23.0804	17.1032	5.97726	0.0158732	0.013128	1.20911				21.2828	15.1499	6.13291	0.0142499	1.08546	High
	20.6052	14.5924	6.01283	0.0154866	0.013128	1.17966				22.4729	17.032	5.44083	0.0230222	1.75367	High
	23.3024	17.0578	6.24454	0.0131888	0.013128	1.00463				23.9337	17.8705	6.06318	0.0149555	1.13921	High
	23.8871	17.7919	6.09515	0.0146278	0.013128	1.11424				19.3366	13.4156	5.92102	0.0165042	1.25718	High
	22.8405	16.7026	6.13788	0.0142008	0.013128	1.08172				23.1901	17.2231	5.96696	0.015987	1.21778	High
	23.3163	17.1615	6.15481	0.0140352	0.013128	1.0691				19.8814	13.8739	6.00752	0.0155437	1.18401	High
	21.0486	14.9482	6.10033	0.0145754	0.013128	1.11025				19.3311	13.1669	6.16421	0.013944	1.06216	High
	19.3149	13.1213	6.19363	0.0136626	0.013128	1.04072				18.9595	13.7186	5.24083	0.0264456	2.01444	High
	19.592	13.4892	6.1028	0.0145504	0.013128	1.10835				23.3622	17.2785	6.08369	0.0147444	1.12313	High
	20.1428	14.0161	6.12666	0.0143117	0.013128	1.09017				20.6374	14.5228	6.11464	0.0144315	1.09929	High
	19.1675	13.1554	6.0121	0.0154945	0.013128	1.18026				20.4036	14.475	5.92859	0.0164179	1.2506	High
	23.311	17.1348	6.17623	0.0138283	0.013128	1.05335				21.4121	15.2422	6.16987	0.0138894	1.058	High
	22.7283	16.6559	6.07241	0.0148601	0.013128	1.13194				23.7005	17.7082	5.99237	0.0157079	1.19652	High
	23.066	17.0842	5.98179	0.0158235	0.013128	1.20532				18.9796	13.0445	5.9351	0.016344	1.24497	High
	21.7713	15.6055	6.16576	0.013929	0.013128	1.06102				22.2091	16.2131	5.99598	0.0156686	1.19352	High
	24.1269	17.9418	6.18501	0.0137444	0.013128	1.04695				19.7502	13.6097	6.14052	0.0141749	1.07975	High
	20.6534	14.4278	6.22565	0.0133627	0.013128	1.01788				21.6669	15.4427	6.22418	0.0133763	1.01891	High
	20.7676	14.5619	6.20572	0.0135485	0.013128	1.03203				20.2068	14.2405	5.96629	0.0159944	1.21834	High
	21.1451	15.0178	6.12732	0.0143051	0.013128	1.08967				19.5877	14.5469	5.04083	0.030378	2.31399	High
	23.4856	17.3836	6.10203	0.0145581	0.013128	1.10894				23.1678	17.0223	6.14544	0.0141266	1.07607	High
	21.5235	15.314	6.20947	0.0135134	0.013128	1.02936				23.4918	17.2531	6.23865	0.0132428	1.00874	High
	20.736	14.7035	6.03256	0.0152764	0.013128	1.16365				20.7038	14.4673	6.23646	0.0132629	1.01027	High
	22.0881	15.8907	6.19738	0.0136271	0.013128	1.03802				21.7179	15.5868	6.13113	0.0142674	1.08679	High
	21.352	15.1	6.25208	0.0131201	0.013128	0.999398				21.785	15.6377	6.14727	0.0141088	1.07471	High
	23.2323	17.1478	6.08452	0.0147359	0.013128	1.12248				19.3571	13.1993	6.15786	0.0140055	1.06684	High
	21.9686	15.7947	6.17381	0.0138515	0.013128	1.05511				22.2156	16.2356	5.97992	0.015844	1.20689	High
